# Supplementary material for: Ligify 2.0: a web server for predicted small molecule biosensors
Source: Nucleic Acids Res. 2026 May 6;54(W1):W41–8. doi: 10.1093/nar/gkag458 (PMC13355054; doi:10.1093/nar/gkag458)
Supplement: gkag458_Supplemental_File [file gkag458_supplemental_file.xlsx]

## Sheet: Sheet1
Uniprot ID	Percent identity	Percent coverage	Alias	ligifyLink	groovLink	True ligand (from groovDB)	Ligify ligand match?
P96711	100	100	Gntr/AraR	https://ligify.groov.bio/database/NP_391277.2	https://groov.bio/entry/Gntr/P96711	L-Arabinose	Yes
P36673	100	100	Laci/TreR	https://ligify.groov.bio/database/NP_418662.1	https://groov.bio/entry/Laci/P36673	Trehalose-6-phosphate, Trehalose	Yes
Q5SJN5	98.5	100	Tetr/PaaR	https://ligify.groov.bio/database/WP_011173054.1	https://groov.bio/entry/Tetr/Q5SJN5	Phenylacetyl-CoA	No
P9WMC1	100	100	Tetr/EthR	https://ligify.groov.bio/database/NP_218372.1	https://groov.bio/entry/Tetr/P9WMC1	Cyclic di-GMP, 2-Phenylethyl-butyrate	No
P0A8S1	100	100	Lysr/ArgP	https://ligify.groov.bio/database/NP_417391.1	https://groov.bio/entry/Lysr/P0A8S1	L-Arginine, L-Lysine	No
Q88IU1	100	100	Gntr/CsiR	https://ligify.groov.bio/database/WP_010953810.1	https://groov.bio/entry/Gntr/Q88IU1	L-2-Hydroxyglutarate, Glutaric acid	Yes
P31460	100	100	Gntr/DgoR	https://ligify.groov.bio/database/YP_026239.1	https://groov.bio/entry/Gntr/P31460	D-Galactonate	Yes
P0ACS9	100	100	Tetr/EcAcrR	https://ligify.groov.bio/database/NP_414997.1	https://groov.bio/entry/Tetr/P0ACS9	Cadaverine, Ethidium, Spermidine	No
P0ACU2	100	100	Tetr/RutR	https://ligify.groov.bio/database/NP_415533.1	https://groov.bio/entry/Tetr/P0ACU2	Uracil	Yes
P77569	100	100	Iclr/MhpR	https://ligify.groov.bio/database/NP_414880.2	https://groov.bio/entry/Iclr/P77569	3-(3-Hydroxyphenyl)propanoic acid	Yes
P17446	100	100	Tetr/BetI	https://ligify.groov.bio/database/NP_414847.3	https://groov.bio/entry/Tetr/P17446	Choline	Yes
Q51597	100	100	Tetr/CamR	https://ligify.groov.bio/database/BAA03510.1	https://groov.bio/entry/Tetr/Q51597	Camphor	Yes
P0A9F3	100	100	Lysr/CysB	https://ligify.groov.bio/database/NP_415791.1	https://groov.bio/entry/Lysr/P0A9F3	N-acetyl-serine, O-acetyl-serine	No
O53612	100	100	Tetr/OxiR	https://ligify.groov.bio/database/NP_214581.1	https://groov.bio/entry/Tetr/O53612	Isoniazid	No
P0ACN4	100	100	Iclr/AllR	https://ligify.groov.bio/database/NP_415039.1	https://groov.bio/entry/Iclr/P0ACN4	Glyoxylate	Yes
Q9K3T1	100	100	Marr/TamR	https://ligify.groov.bio/database/WP_003975680.1	https://groov.bio/entry/Marr/Q9K3T1	Trans-aconitate, Cis-aconitate, Citrate, Isocitrate	Yes
O83046	100	100	Iclr/PcaU	https://ligify.groov.bio/database/WP_004926612.1	https://groov.bio/entry/Iclr/O83046	3,4-Dihydroxybenzoate	Yes
Q936X4	100	100	Lysr/AtzR	https://ligify.groov.bio/database/WP_058487128.1	https://groov.bio/entry/Lysr/Q936X4	Cyanuric acid	Yes
Q8NSP1	100	100	Marr/CrtR	https://ligify.groov.bio/database/WP_011013777.1	https://groov.bio/entry/Marr/Q8NSP1	Isopentenyl pyrophosphate, d-Glyceraldehyde 3-phosphate, GGPP	Yes
O68014	100	100	Lysr/BenM	https://ligify.groov.bio/database/WP_004925500.1	https://groov.bio/entry/Lysr/O68014	Benzoate, Cis-cis Muconate	Yes
Q88E46	100	100	Iclr/HmgR	https://ligify.groov.bio/database/WP_010955284.1	https://groov.bio/entry/Iclr/Q88E46	Homogentisate	Yes
P9WMC3	100	100	Tetr/Rv3405c	https://ligify.groov.bio/database/NP_217922.1	https://groov.bio/entry/Tetr/P9WMC3	Tetracycline	No
Q05KM9	100	100	Marr/MobR	https://ligify.groov.bio/database/WP_034348421.1	https://groov.bio/entry/Marr/Q05KM9	3-Hydroxybenzoic acid	Yes
Q02458	99.6	100	Arac/UreR	https://ligify.groov.bio/database/WP_232504898.1	https://groov.bio/entry/Arac/Q02458	Urea	Yes
O52558	100	100	Tetr/RifQ	https://ligify.groov.bio/database/WP_013222564.1	https://groov.bio/entry/Tetr/O52558	Rifamycin B	No
P0A9E0	100	100	Arac/AraC	https://ligify.groov.bio/database/NP_414606.1	https://groov.bio/entry/Arac/P0A9E0	L-Arabinose	Yes
Q8NR95	100	100	Tetr/RolR	https://ligify.groov.bio/database/WP_011014162.1	https://groov.bio/entry/Tetr/Q8NR95	Resorcinol, Hydroxyquinol	Yes
Q0SFL4	100	100	Iclr/TsdR	https://ligify.groov.bio/database/WP_011594778.1	https://groov.bio/entry/Iclr/Q0SFL4	2,6-Dihydroxybenzoate	Yes
P67430	100	100	Tetr/NemR	https://ligify.groov.bio/database/NP_416166.3	https://groov.bio/entry/Tetr/P67430	N-Ethylmaleimide, Showdomycin	Yes
Q9HZJ9	100	100	Tetr/PsrA	https://ligify.groov.bio/database/NP_251696.1	https://groov.bio/entry/Tetr/Q9HZJ9	Oleate, Lauric acid, Myristic acid, Palmitic acid	No
P03023	100	100	Laci/LacI	https://ligify.groov.bio/database/NP_414879.3	https://groov.bio/entry/Laci/P03023	Allolactose, IPTG	Yes
P09378	100	100	Arac/RhaR	https://ligify.groov.bio/database/NP_418342.2	https://groov.bio/entry/Arac/P09378	L-Rhamnose	Yes
Q9RV71	100	100	Marr/HucR	https://ligify.groov.bio/database/WP_034349584.1	https://groov.bio/entry/Marr/Q9RV71	Uric acid	Yes
Q9I1S1	100	100	Tetr/CurR	https://ligify.groov.bio/database/NP_250886.1	https://groov.bio/entry/Tetr/Q9I1S1	NaOCl, N-ethylmaleimide	No
G2IJ09	100	100	Marr/FerC	https://ligify.groov.bio/database/WP_051003754.1	https://groov.bio/entry/Marr/G2IJ09	Sinapoyl-CoA, p-Coumaroyl-CoA, Caffeoyl-CoA, Feruloyl-CoA	Yes
P0ACQ0	100	100	Laci/RbsR	https://ligify.groov.bio/database/NP_418209.1	https://groov.bio/entry/Laci/P0ACQ0	D-Ribose	Yes
A9CH24	100	100	Laci/PsiR	https://ligify.groov.bio/database/WP_010974118.1	https://groov.bio/entry/Laci/A9CH24	D-Psicose	Yes
P0ACI3	100	100	Arac/XylR	https://ligify.groov.bio/database/NP_418026.1	https://groov.bio/entry/Arac/P0ACI3	D-xylose	Yes
Q9KQU8	95.2	98.44	Gntr/VcFadR	https://ligify.groov.bio/database/BAA12085.1	https://groov.bio/entry/Gntr/Q9KQU8	Palmitoyl-CoA, Oleoyl-CoA	No
O06169	100	100	Tetr/Fad35R	https://ligify.groov.bio/database/NP_217022.1	https://groov.bio/entry/Tetr/O06169	Palmityl-CoA	No
P94426	100	100	Gntr/GabR	https://ligify.groov.bio/database/NP_388271.1	https://groov.bio/entry/Gntr/P94426	GABA, Pyridoxal phosphate	Yes
Q5D0X8	98.4	98.82	Iclr/TphR	https://ligify.groov.bio/database/WP_012837656.1	https://groov.bio/entry/Iclr/Q5D0X8	Terephthalate	Yes
P0DXG5	100	100	Tetr/PnbX	https://ligify.groov.bio/database/WP_215525889.1	https://groov.bio/entry/Tetr/P0DXG5	4-Nitrobenzoate	Yes
Q5D0X8	98.8	98.82	Iclr/TphR	https://ligify.groov.bio/database/BAE47075.1	https://groov.bio/entry/Iclr/Q5D0X8	Terephthalate	Yes
A4ZXZ2	99.2	100	Iclr/OphR	https://ligify.groov.bio/database/WP_007297303.1	https://groov.bio/entry/Iclr/A4ZXZ2	Phthalate	Yes
P33905	100	100	Luxr/TraR	https://ligify.groov.bio/database/WP_010892389.1	https://groov.bio/entry/Luxr/P33905	OOHL	No
P0A4T4	100	100	Lysr/OccR	https://ligify.groov.bio/database/WP_010892403.1	https://groov.bio/entry/Lysr/P0A4T4	Octopine	Yes
A4FF46	100	100	Tetr/PccD	https://ligify.groov.bio/database/WP_009949582.1	https://groov.bio/entry/Tetr/A4FF46	Methylmalonic acid	Yes
R4NQX8	100	100	Other/ManR	https://ligify.groov.bio/database/WP_004080064.1	https://groov.bio/entry/Other/R4NQX8	D-Mannose	Yes
P42105	100	100	Tetr/QdoR	https://ligify.groov.bio/database/NP_391879.2	https://groov.bio/entry/Tetr/P42105	Quercetin	Yes
P0ACP5	100	100	Laci/EcGntR	https://ligify.groov.bio/database/YP_026222.1	https://groov.bio/entry/Laci/P0ACP5	D-gluconate	Yes
P0ACT4	100	100	Tetr/TetR	https://ligify.groov.bio/database/WP_000113282.1	https://groov.bio/entry/Tetr/P0ACT4	Tetracycline	No
R4NZ99	99.7	100	Other/ChiR	https://ligify.groov.bio/database/WP_004080854.1	https://groov.bio/entry/Other/R4NZ99	Chitobiose	No
R4NZK7	97.6	100	Other/TM0110	https://ligify.groov.bio/database/WP_011943401.1	https://groov.bio/entry/Other/R4NZK7	D-xylose, D-Glucose, D-Mannose	No
P0ACP1	100	100	Laci/FruR	https://ligify.groov.bio/database/NP_414622.1	https://groov.bio/entry/Laci/P0ACP1	Fructose-1-phosphate	No
P0ACL9	100	100	Gntr/PdhR	https://ligify.groov.bio/database/NP_414655.1	https://groov.bio/entry/Gntr/P0ACL9	Pyruvate	Yes
P11720	100	100	Lysr/TrpI	https://ligify.groov.bio/database/NP_248727.1	https://groov.bio/entry/Lysr/P11720	Indoleglycerol phosphate	Yes
Q47RE1	100	100	Laci/CelR	https://ligify.groov.bio/database/AAZ54976.1	https://groov.bio/entry/Laci/Q47RE1	Cellobiose	No
Q9HWJ7	100	100	Arac/SouR	https://ligify.groov.bio/database/NP_252873.1	https://groov.bio/entry/Arac/Q9HWJ7	Sarcosine	Yes
O34619	100	100	Tetr/LmrA	https://ligify.groov.bio/database/NP_388150.1	https://groov.bio/entry/Tetr/O34619	Quercetin, Fisetin, Genistein	No
P54292	100	100	Luxr/RhlR	https://ligify.groov.bio/database/NP_252167.1	https://groov.bio/entry/Luxr/P54292	C4-HSL	No
Q9I6J7	100	100	Tetr/AguR	https://ligify.groov.bio/database/NP_248985.1	https://groov.bio/entry/Tetr/Q9I6J7	Agmatine	Yes
P0A0N4	100	100	Tetr/QacR	https://ligify.groov.bio/database/WP_001807342.1	https://groov.bio/entry/Tetr/P0A0N4	Methyl Green	No
P0A881	100	100	Other/TrpR	https://ligify.groov.bio/database/NP_418810.1	https://groov.bio/entry/Other/P0A881	Tryptophan	No
R4NMJ0	100	100	Other/BglR	https://ligify.groov.bio/database/WP_004082489.1	https://groov.bio/entry/Other/R4NMJ0	D-Glucose, Cellobiose, Gentibiose	No
Q9RMS5	100	100	Luxr/QscR	https://ligify.groov.bio/database/NP_250589.1	https://groov.bio/entry/Luxr/Q9RMS5	3O-C12-HSL	No
Q4K424	100	100	Tetr/PhlH	https://ligify.groov.bio/database/WP_011064124.1	https://groov.bio/entry/Tetr/Q4K424	2,4-DAPG, Pyoluteorin, MAPG	Yes
A0R528	90.4	98.99	Tetr/KstR	https://ligify.groov.bio/database/NP_218091.3	https://groov.bio/entry/Tetr/A0R528	3-oxo-4-cholestenoic acid	Yes
P0DXG5	100	100	Tetr/PnbX	https://ligify.groov.bio/database/QWF22305.1	https://groov.bio/entry/Tetr/P0DXG5	4-Nitrobenzoate	Yes
